# Supplementary material for: Olive Pomace Extract Contains Low Molecular Weight Peptides and Possesses ACE Inhibitory Activity
Source: Int J Mol Sci. 2024 Apr 2;25(7):3962. doi: 10.3390/ijms25073962 (PMC11011677; doi:10.3390/ijms25073962)
Supplement: Supplementary file 1 [file ijms-25-03962-s001.zip]

Archive with 2 entries (2 files):
- Supplemental S1.pdf
- Supplemental S2.pdf
